# Supplementary material for: Norepinephrine Inhibits Lipopolysaccharide-Stimulated TNF-α but Not Oxylipin Induction in n-3/n-6 PUFA-Enriched Cultures of Circumventricular Organs
Source: Int J Mol Sci. 2022 Aug 6;23(15):8745. doi: 10.3390/ijms23158745 (PMC9368774; doi:10.3390/ijms23158745)
Supplement: Supplementary file 1 [file ijms-23-08745-s001.zip]

Archive with 1 entries (1 files):
- ijms-1839686-supplementary.xlsx
