# Supplementary material for: Norepinephrine Inhibits Lipopolysaccharide-Stimulated TNF-α but Not Oxylipin Induction in n-3/n-6 PUFA-Enriched Cultures of Circumventricular Organs
Source: Int J Mol Sci. 2022 Aug 6;23(15):8745. doi: 10.3390/ijms23158745 (PMC9368774; doi:10.3390/ijms23158745)
Supplement: Supplementary file 1 [file ijms-23-08745-s001.zip › ijms-1839686-supplementary.xlsx]

## Sheet: metabolites
Group	sample ID	6k-PGF1a	6.15dkdh-PGF1a	5iso-PGF2a-VI	PGF2a	LXA5	PGE2	dhk-PGF2a	dhk-PGD2	PGA2	PGB2	dhk-PGA2	8.15-diHETE	10.17-DiHoHE (NPD1)	5.15-diHETE	14.15di-HETE	12.13di-HOME	9.10di-HOME	tetranor-12-HETE	14.15-DHET	11.12-DHET	18-HEPE	15d-PGJ2	15-HEPE	11-HEPE	12-HEPE	18-HETE	8-HEPE	9-HEPE	5-HEPE	13-HODE	9-HODE	17-HDoHE	15-HETE	9Hp-ODE	15oxo-ETE	14-HDoHE	10-HDoHE	11-HETE	12-HETE	7-HDoHE	8-HETE	9-HETE	5-HETE	4-HDoHE	12.13Ep-OME	5oxo-ETE	11.12-EET	EPA
saline + vehicle	A1	0.01174	0.01948	N/A	0.01942	0.01523	0.04548	0.03692	0.01991	0.1713	0.1719	0.0104	0.04117	0.005213	0.1365	0.01167	0.05138	0.04902	0.004424	0.0123	0.01335	0.2207	0.03287	0.2356	0.1295	0.2073	0.01019	0.03061	0.1242	0.3053	1.943	1.939	0.9865	5.044	0.08971	0.6661	0.458	0.2105	0.8837	0.4323	0.2167	0.1057	0.525	2.11	0.7354	0.313	0.2964	0.09923	14.85
saline + vehicle	A2	0.01173	0.01025	0.01628	0.01753	0.02473	0.04552	0.0379	0.01854	0.1289	0.1293	0.0136	0.03036	0.003776	0.07473	0.04374	0.07753	0.1187	0.008291	0.0125	0.01719	0.5709	0.01942	0.4246	0.2289	0.3722	0.04251	0.0686	0.2486	0.7626	4.083	4.145	1.028	3.031	0.283	0.4078	0.4159	0.2457	0.6098	0.3386	0.3174	0.07944	0.3814	1.475	1.085	0.5675	0.1817	0.07036	46.97
saline + vehicle	A3	0.01402	0.009595	0.04127	0.01757	0.07386	0.24	0.04138	0.0183	0.321	0.2873	0.03815	0.1133	0.01787	0.2235	0.03793	0.1043	0.1117	0.01266	0.01173	0.01556	0.6464	0.02804	0.3673	0.235	0.3597	0.03579	0.1338	0.2366	0.7198	4.66	4.408	1.139	3.445	0.1814	0.33	0.4573	0.353	0.7411	0.4635	0.3228	0.1974	0.4661	1.972	1.211	0.5713	0.1733	0.06113	32.95
saline + vehicle	A4	0.01214	0.01912	N/A	0.01911	0.03606	0.07587	0.03966	0.02012	0.1856	0.1821	0.008597	0.05456	0.01206	0.1954	0.03128	0.07393	0.09108	0.004077	0.0115	0.01269	0.6505	0.02785	0.4977	0.2648	0.3749	0.02383	0.08252	0.2638	0.8727	4.425	4.354	1.475	5.353	0.3242	0.7451	0.63	0.3369	0.8842	0.4392	0.4009	0.1352	0.5629	2.248	1.26	0.6376	0.3007	0.09788	45.21
saline + vehicle	A5	0.009967	0.01796	N/A	0.01809	0.01681	0.02675	0.03573	0.01794	0.08754	0.1037	0.003578	0.01393	0.007577	0.03396	0.0106	0.06664	0.09148	0.002957	0.004304	0.006866	0.1138	0.01893	0.1466	0.06536	0.1228	0.01989	0.01824	0.1014	0.1605	4.67	4.367	0.7238	0.9888	0.2903	0.1201	0.309	0.1847	0.1987	0.08673	0.2284	0.03091	0.147	0.4812	0.7391	0.6062	0.0663	0.03044	10.01
saline + vehicle	A6	0.01141	0.02208	0.01004	0.01468	0.04536	0.061	0.03557	0.01948	0.154	0.1553	0.005197	0.02666	0.006196	0.05014	0.01097	0.07081	0.1021	0.001866	0.00372	0.00537	0.185	0.016	0.1087	0.05599	0.08439	0.01459	0.03256	0.1012	0.2178	4.855	4.71	0.6121	1.112	0.2316	0.1146	0.262	0.1708	0.2259	0.08967	0.2125	0.0511	0.1719	0.5491	0.905	0.6273	0.05838	0.02916	7.122
saline + norepinephrine	B1	0.009389	0.01492	0.01529	0.01596	0.02398	0.04914	0.04144	0.02076	0.1283	0.135	0.01355	0.02651	0.007269	0.07482	0.0385	0.07976	0.1117	0.008518	0.01189	0.01622	0.5248	0.02223	0.4063	0.2146	0.3405	0.04984	0.08528	0.2522	0.7295	4.253	4.03	1.014	2.946	0.2633	0.3698	0.4056	0.2453	0.5612	0.3108	0.3058	0.08641	0.3823	1.395	1.096	0.5081	0.1734	0.06331	45.75
saline + norepinephrine	B2	0.0069	0.02279	N/A	0.01586	0.02342	0.06377	0.04388	0.01885	0.1603	0.1689	0.01714	0.04619	0.006565	0.1058	0.02418	0.08892	0.1042	0.007786	0.009288	0.01215	0.4549	0.02045	0.3639	0.1731	0.2828	0.03351	0.07015	0.2032	0.5961	4.288	4.284	0.9495	3.166	0.1962	0.3286	0.3983	0.2229	0.5903	0.3417	0.278	0.1143	0.4164	1.545	0.9557	0.5775	0.1724	0.05851	31.55
saline + norepinephrine	B3	0.008095	0.02838	N/A	0.01819	0.05297	0.05876	0.04103	0.02029	0.1666	0.168	0.008753	0.04395	0.009576	0.1712	0.05728	0.08796	0.1	0.003219	0.01479	0.01634	0.4334	0.0273	0.5016	0.2193	0.3453	0.02587	0.08745	0.2637	0.7813	4.485	4.396	1.478	5.576	1.14	0.756	0.6171	0.2985	0.7829	0.3877	0.3614	0.1096	0.5735	2.12	1.172	0.6674	0.2591	0.09036	42.93
saline + norepinephrine	B4	0.007693	0.01556	N/A	0.01795	0.02901	0.03132	0.03771	0.0195	0.1059	0.1153	0.007079	0.01751	N/A	0.03637	0.02403	0.07406	0.1094	0.003201	0.006354	0.008975	0.1717	0.01794	0.1206	0.05865	0.09911	0.02862	0.0267	0.1131	0.2487	4.282	4.19	0.4342	1.149	0.3067	0.1315	0.1698	0.1235	0.2324	0.09625	0.1664	0.03926	0.1759	0.557	0.7773	0.6428	0.0619	0.03532	10.37
saline + norepinephrine	B5	0.008168	0.009307	N/A	0.02064	0.05416	0.08172	0.03812	0.01753	0.181	0.1588	0.007499	0.0331	0.00607	0.05721	0.01219	0.07817	0.12	0.002017	0.004244	0.005768	0.203	0.01844	0.114	0.0612	0.09593	0.01216	0.03517	0.1127	0.2379	4.679	4.9	0.7107	1.246	0.2147	0.137	0.3189	0.1989	0.2509	0.09595	0.2401	0.0591	0.1978	0.6351	1.032	0.5939	0.06163	0.03025	6.852
saline + norepinephrine	B6	0.009007	0.01655	N/A	0.01473	0.05928	0.08005	0.03759	0.02046	0.1521	0.1489	0.005958	0.03182	0.006032	0.0577	0.01286	0.07908	0.1107	0.001617	0.003855	0.004911	0.2007	0.01982	0.109	0.0582	0.08242	0.01186	0.03148	0.1001	0.2221	4.808	4.79	0.6429	1.151	0.1846	0.1116	0.2854	0.1868	0.2302	0.1045	0.2171	0.05434	0.1728	0.5673	0.931	0.6243	0.05379	0.02794	6.505
LPS + vehicle	C1	0.009581	0.01848	N/A	0.0166	0.08697	0.05443	0.03687	0.01894	0.1684	0.1616	0.01032	0.1844	N/A	0.1082	0.01541	0.07192	0.04991	0.003848	0.01466	0.01356	0.5558	0.02923	0.2442	0.03708	0.03852	0.003103	0.01712	0.03457	0.2659	2.142	2.021	0.9861	5.194	0.2331	0.7538	0.4957	0.1982	0.8517	0.4271	0.2262	0.1162	0.5421	2.034	0.7264	0.3415	0.3095	0.1032	15.29
LPS + vehicle	C2	0.008712	0.01927	0.01344	0.01747	0.133	0.06299	0.03838	0.0178	0.1523	0.1635	0.01486	0.161	0.04047	0.07974	0.05584	0.105	0.1108	0.008789	0.01392	0.01706	0.7838	0.03076	0.5106	0.2135	0.08172	0.01394	0.03775	0.07997	0.7511	4.63	4.136	1.119	3.378	0.4929	0.4683	0.4947	0.2699	0.657	0.3706	0.3441	0.1001	0.4285	1.628	1.209	0.5202	0.2232	0.06916	44.54
LPS + vehicle	C3	0.008085	0.01818	0.0433	0.01487	0.9007	0.2526	0.04782	0.01966	0.331	0.3471	0.01493	0.7063	0.1099	0.2746	0.07228	0.09896	0.1098	0.01182	0.01692	0.02167	1.16	0.0292	0.4422	0.1588	0.07971	0.01347	0.08749	0.1093	0.8237	5.151	4.612	1.382	3.879	2.925	0.551	0.5677	0.3754	0.8871	0.4637	0.3975	0.285	0.6868	2.326	1.282	0.7172	0.2759	0.07675	34.59
LPS + vehicle	C4	0.01062	0.01651	0.0485	0.02505	0.8449	0.3739	0.04903	0.02235	0.491	0.384	0.01984	0.8862	0.1012	0.4087	0.08569	0.1234	0.1267	0.007163	0.02463	0.02562	3.698	0.04228	0.7414	0.1898	0.1345	0.007368	0.1178	0.1657	1.375	5.02	4.402	2.506	7.546	0.245	0.8802	1.129	0.7422	1.69	0.7395	0.7433	0.4731	1.122	4.032	2.212	0.5504	0.444	0.1165	53.96
LPS + vehicle	C5	0.00823	0.01268	N/A	0.01615	0.107	0.0291	0.03576	0.01969	0.08983	0.1068	0.005761	0.08402	0.01529	0.04465	0.02456	0.102	0.1098	0.003796	0.006761	0.0102	0.1792	0.01977	0.122	0.07077	0.02113	0.007194	0.008876	0.02986	0.2012	4.728	4.327	0.4938	1.118	0.5199	0.1368	0.1987	0.1391	0.2421	0.08381	0.1809	0.03535	0.1607	0.5367	0.7475	0.5854	0.06744	0.03257	11.25
LPS + vehicle	C6	0.008838	0.01811	0.00961	0.0162	0.2413	0.06426	0.03919	0.02082	0.1567	0.1419	0.004305	0.135	0.0271	0.04373	0.008637	0.1184	0.1141	0.001415	0.004561	0.005221	0.2582	0.02027	0.1071	0.03934	0.01467	0.002915	0.01346	0.0249	0.1737	5.461	5.09	0.6525	1.177	0.7411	0.1523	0.312	0.1731	0.2277	0.07714	0.1906	0.04543	0.1596	0.5401	0.8147	0.6206	0.06346	0.02902	5.66
LPS + norepinephrine	D1	0.009521	0.02675	0.0116	0.01545	0.08056	0.06295	0.03909	0.01793	0.1772	0.1549	0.007156	0.214	N/A	0.09741	0.01192	0.06717	0.05246	0.0038	0.01615	0.01475	0.5115	0.03531	0.2472	0.03604	0.03301	0.003711	0.01439	0.0337	0.2371	2.274	1.993	0.9582	5.105	0.4824	0.7664	0.4999	0.1769	0.7934	0.3312	0.2243	0.1171	0.5367	2.047	0.7443	0.3597	0.2976	0.09485	14.01
LPS + norepinephrine	D2	0.00922	0.02421	0.01715	0.01292	0.1017	0.04406	0.03964	0.01821	0.1501	0.1429	0.02031	0.1372	0.03407	0.07331	0.06225	0.1219	0.1348	0.008898	0.01685	0.01893	1.024	0.02683	0.4998	0.1404	0.07974	0.01405	0.03082	0.06915	0.6528	4.534	4.096	1.154	3.369	0.2308	0.4344	0.5137	0.2908	0.6785	0.3314	0.3362	0.08137	0.4148	1.5	1.093	0.5305	0.1832	0.06803	42.55
LPS + norepinephrine	D3	0.0126	0.03163	0.02247	0.01726	0.531	0.111	0.04282	0.01932	0.1838	0.2173	0.01394	0.4218	N/A	0.1774	0.09606	0.1275	0.1087	0.01437	0.02135	0.0262	0.6007	0.0211	0.4521	0.1821	0.07007	0.0153	0.05458	0.1035	0.6781	5.843	4.935	1.075	3.437	18.33	0.7809	0.4825	0.2602	0.7179	0.4191	0.3423	0.1984	0.6634	1.955	1.153	0.791	0.2443	0.07534	34.55
LPS + norepinephrine	D4	0.007723	0.02201	0.01491	0.015	0.2363	0.06477	0.04048	0.01955	0.18	0.1769	0.009723	0.2768	0.06608	0.2056	0.07013	0.1124	0.1174	0.005144	0.01988	0.02187	0.6507	0.03365	0.5685	0.2781	0.07989	0.008246	0.03251	0.08088	0.7058	5.104	4.398	1.486	5.805	1.104	0.9218	0.6912	0.3419	0.912	0.4099	0.3923	0.1282	0.5974	2.293	1.291	0.6527	0.2954	0.09807	46.27
LPS + norepinephrine	D5	0.007777	0.02581	N/A	0.01318	0.143	0.02757	0.03761	0.01844	0.1031	0.1178	0.004291	0.07281	N/A	0.03548	0.03184	0.1125	0.1096	0.002094	0.007683	0.008654	0.6457	0.02102	0.1249	0.01055	0.01546	0.005383	0.01134	0.02755	0.1815	5.612	4.797	0.4887	1.273	1.41	0.1981	0.2157	0.1168	0.2378	0.08891	0.1784	0.04405	0.1981	0.6112	0.7941	0.6102	0.07897	0.03342	10.04
LPS + norepinephrine	D6	0.01306	0.02792	0.01017	0.01629	0.2873	0.06267	0.0364	0.01868	0.1484	0.1604	0.004153	0.1275	0.03249	0.1342	0.01844	0.1452	0.1389	0.007258	0.00626	0.007634	0.1868	0.01961	0.1124	0.06563	0.02337	0.003696	0.01614	0.03192	0.2173	6.013	5.339	0.6886	1.22	0.5176	0.1444	0.3127	0.1498	0.2298	0.1607	0.2583	0.06827	0.2305	0.6227	1.095	0.6422	0.06417	0.02799	6.57
control	NBA Medium_1	0.01044	0.04009	N/A	0.01752	N/A	N/A	0.03417	0.01905	0.03216	0.03871	N/A	N/A	N/A	N/A	N/A	0.06934	0.07978	N/A	N/A	N/A	N/A	N/A	N/A	N/A	N/A	N/A	N/A	N/A	0.003099	4.516	4.43	N/A	0.004984	0.2229	N/A	N/A	N/A	0.002375	N/A	N/A	0.00161	0.002094	0.006541	N/A	0.6067	N/A	0.001217	N/A
control	NBA Medium_2	0.009479	0.02586	N/A	0.013	N/A	N/A	0.03786	0.01784	0.03084	0.04102	N/A	N/A	N/A	N/A	N/A	0.06834	0.07798	0.001224	N/A	N/A	N/A	N/A	N/A	N/A	N/A	N/A	N/A	N/A	0.002115	4.482	4.537	N/A	0.00553	0.3426	N/A	N/A	N/A	0.004033	N/A	N/A	0.001974	0.003161	0.006529	N/A	0.6392	N/A	0.0009991	N/A
control	NBA Medium_3	0.015	0.03606	N/A	0.01295	N/A	N/A	0.03525	0.01962	0.03154	0.04158	N/A	N/A	N/A	N/A	N/A	0.07896	0.07809	N/A	N/A	N/A	N/A	N/A	N/A	N/A	N/A	N/A	N/A	N/A	0.000953	4.871	4.758	N/A	0.003086	0.6283	N/A	N/A	N/A	0.001494	N/A	N/A	0.0008539	0.001007	0.005249	N/A	0.4544	N/A	0.001137	N/A
control	NBA Medium_4	0.007755	0.02745	N/A	0.01926	N/A	0.003641	0.03652	0.02003	0.03618	0.04203	N/A	N/A	N/A	N/A	N/A	0.08167	0.09761	0.005448	N/A	N/A	N/A	N/A	N/A	N/A	0.001668	N/A	N/A	N/A	0.003536	4.827	4.752	N/A	0.01104	0.9488	N/A	N/A	N/A	0.007535	N/A	N/A	0.005819	0.006079	0.0127	N/A	0.5769	N/A	0.001324	N/A
	mean control	0.0116397	0.0340033	N/A	0.01449	N/A	N/A	0.03576	0.0188367	0.0315133	0.0404367	N/A	N/A	N/A	N/A	N/A	0.0722133	0.0786167	0.001224	N/A	N/A	N/A	N/A	N/A	N/A	N/A	N/A	N/A	N/A	0.00205567	4.623	4.575	N/A	0.00453333	0.397933	N/A	N/A	N/A	0.002634	N/A	N/A	0.0014793	0.00208733	0.00610633	N/A	0.566767	N/A	0.0011177	N/A
	standard deviation control	0.00294954	0.00733455	N/A	0.00262418	N/A	N/A	0.00189713	0.000908974	0.000660404	0.00152133	N/A	N/A	N/A	N/A	N/A	0.00586414	0.00100898	N/A	N/A	N/A	N/A	N/A	N/A	N/A	N/A	N/A	N/A	N/A	0.00107423	0.215446	0.167269	N/A	0.00128281	0.208287	N/A	N/A	N/A	0.00128916	N/A	N/A	0.000571374	0.00107702	0.000742497	N/A	0.0986598	N/A	0.000110225	N/A
	relative error control	25.3404	21.5701	N/A	18.1103	N/A	N/A	5.30517	4.82556	2.09563	3.76224	N/A	N/A	N/A	N/A	N/A	8.12058	1.28341	N/A	N/A	N/A	N/A	N/A	N/A	N/A	N/A	N/A	N/A	N/A	52.257	4.66031	3.65616	N/A	28.2973	52.3423	N/A	N/A	N/A	48.9432	N/A	N/A	38.6246	51.5977	12.1595	N/A	17.4075	N/A	9.86174	N/A
all lipid metabolites in ng/mL
in case of calculated concentration of metabolite in sample being lower than "mean control" values are replaced by "mean control" for analysis
Eicosanoids	Abbreviation
iPF2a	Isoprostane F2-alpha
di-HOME	Di-OH-octadecenoic acid
HETE	OH-eicosatetraenoic acid
HEPE	OH-eicosapentaenoic acid
HODE	OH-octadecadienoic acid
EET	Epoxy-eicosatrienoic acid
LT	Leukotriene
PG	Prostaglandin
LX	Lipoxin
EX	Eoxin
Rv	Resolvin
Mar	Maresin
NPD	Neuroprotectin
TXB	Thromboxane
EpOME	Epoxy-octadecenoic acid
oxoETE	Oxo-eicosatetraenoic acid
DHET	Dihydroxyeicosatrienoic acid
HDoHE	OH-docosahexaenoic acid
HHT	Hydroxyheptadecadienoic acid
[truncated: 4 more columns]
